# Supplementary material for: Direct Effects of Clinically Relevant Antibiotics on Mitochondrial Respiration
Source: Int J Mol Sci. 2025 Jun 4;26(11):5379. doi: 10.3390/ijms26115379 (PMC12155152; doi:10.3390/ijms26115379)
Supplement: Supplementary file 1 [file ijms-26-05379-s001.zip]

Archive with 1 entries (1 files):
- ijms-3662206-supplementary.pdf
